# Supplementary material for: Characteristics of oral mucositis in patients undergoing haploidentical stem cell transplantation with posttransplant cyclophosphamide: marked difference between busulfan and melphalan regimens
Source: Support Care Cancer. 2025 Mar 5;33(4):252. doi: 10.1007/s00520-025-09313-z (PMC11882729; doi:10.1007/s00520-025-09313-z)
Supplement: Supplementary file 1 — (XLSX 15.0 KB) [file 520_2025_9313_MOESM1_ESM.xlsx]

## Sheet: law data set
Supplementary Information: Data set
	Age	Sex (1:M, 2:F)	Diagnosis at transplantation	Conditioning regimen	Intensity of conditioning regimen (1:MAC, 2:RIC)	Source of HSC	PTCy dose	Timing of Tac initiation	GVHD prophylaxis	Days to engraftment	Mucositis grade of days relative to HSCT
							1:40-40, 2:50-50, 3:50-40	1:day-1, 2:day5			-7	-6	-5	-4	-3	-2	-1	0	1	2	3	4	5	6	7	8	9	10	11	12	13	14	15	16	17	18	19	20
1	65	1	AML	FLU/BU2/TBI4Gy	2	haplo-PB	1	2	PTCY+TAC+MMF	14	0	0	0	0	0	0	0	0	1	1	1	1	0	1	0	1	1	1	1	1	1	2	1	0	0	0	0	0
2	57	2	AML	FLU/BU4/TBI4Gy	1	haplo-PB	2	2	PTCY+TAC+MMF	15	0	0	0	0	0	0	0	0	0	0	0	0	1	2	2	3	2	2	2	2	2	3	3	2	2	2	2	2
3	67	1	AML	FLU/BU2/TBI4Gy	2	haplo-PB	1	2	PTCY+TAC+MMF	16	1	1	1	1	1	1	1	1	1	0	0	0	0	0	0	0	1	1	3	3	3	3	2	1	1	1	1	1
4	59	2	ALL	FLU/MEL100/TBI2Gy	2	haplo-PB	2	2	PTCY+TAC+MMF	15	0	0	0	0	0	0	0	0	0	0	0	0	0	0	0	0	0	1	1	1	1	1	0	0	0	0	0	0
5	29	1	ALL	FLU/MEL80/TBI2Gy	2	haplo-PB	1	2	PTCY+TAC+MMF	16	0	0	0	0	0	0	0	0	0	0	0	0	0	1	1	1	1	1	0	0	0	0	0	0	0	0	0	0
6	66	2	AML	FLU/BU2/TBI4Gy	2	haplo-PB	2	2	PTCY+TAC+MMF	17	0	0	0	0	0	0	0	0	0	0	0	0	1	1	1	1	0	0	0	0	0	0	0	0	0	0	0	0
7	58	1	DLBCL	FLU/MEL80/TBI4Gy	2	haplo-PB	2	2	PTCY+TAC+MMF	14	0	0	0	0	0	0	0	0	0	0	0	0	0	0	0	0	0	0	0	0	0	0	0	0	0	0	0	0
8	18	1	ALL	FLU/BU4/TBI4Gy	1	haplo-PB	2	2	PTCY+TAC+MMF	15	0	0	0	0	0	0	1	0	0	0	1	1	1	1	1	1	4	4	3	4	4	4	4	4	4	1	1	1
9	47	1	AML	FLU/BU4/TBI4Gy	1	haplo-PB	2	2	PTCY+TAC+MMF	16	0	0	0	0	0	0	0	0	1	1	1	1	2	3	3	3	3	2	3	3	3	3	3	3	1	1	1	0
10	47	1	AML	FLU/BU4/TBI4Gy	1	haplo-PB	2	2	PTCY+TAC+MMF	28	0	0	0	0	0	0	0	0	0	1	1	1	1	3	3	3	3	4	4	3	3	3	3	1	0	0	0	0
11	59	1	MDS	FLU/MEL80/TBI2Gy	2	haplo-PB	1	2	PTCY+TAC+MMF	14	0	0	0	0	0	0	0	0	0	1	0	0	0	0	0	0	0	0	0	0	0	0	0	0	0	0	0	0
12	63	1	AML	FLU/BU4/TBI4Gy	1	haplo-PB	2	2	PTCY+TAC+MMF	14	0	0	0	0	0	0	0	0	0	1	1	1	1	1	1	4	4	4	4	3	3	4	2	3	4	4	1	1
13	68	1	AML	FLU/BU2/TBI4Gy	2	haplo-PB	2	1	PTCY+TAC+MMF	19	0	0	0	0	0	0	1	0	0	0	0	0	0	1	0	0	2	2	2	3	1	1	1	1	1	0	0	0
14	44	2	AML	FLU/MEL80/TBI4Gy	2	haplo-PB	2	1	PTCY+TAC+MMF	15	0	0	0	0	0	0	0	0	0	0	0	0	0	0	0	0	1	1	1	1	1	1	0	0	0	0	0	0
15	62	1	AML	FLU/MEL100/TBI2Gy	2	haplo-PB	1	1	PTCY+TAC+MMF	16	0	0	0	0	0	0	0	0	0	0	0	0	0	0	0	0	0	0	0	1	0	0	0	0	0	0	0	0
16	62	1	MDS	FLU/BU4/TBI4Gy	1	haplo-PB	2	2	PTCY+TAC+MMF	17	0	0	0	0	0	0	0	0	0	0	0	0	0	0	1	1	1	4	4	4	4	4	4	4	1	1	1	1
17	64	1	AML	FLU/BU2/TBI4Gy	2	haplo-PB	1	1	PTCY+TAC+MMF	18	0	0	0	0	0	0	0	0	0	0	0	0	1	1	1	1	1	1	2	2	2	2	1	1	1	1	0	0
18	65	1	AML	FLU/BU4/TBI4Gy	1	haplo-PB	2	1	PTCY+TAC+MMF	17	0	0	0	0	0	0	0	0	0	0	0	0	0	0	0	0	1	2	2	3	2	3	3	1	1	1	1	0
19	57	1	MDS	FLU/BU4/TBI4Gy	1	haplo-PB	1	1	PTCY+TAC+MMF	15	0	0	0	0	0	0	0	0	0	0	0	0	0	0	1	1	1	1	2	2	2	0	0	0	0	0	0	0
20	65	1	MDS	FLU/BU2/TBI4Gy	2	haplo-PB	1	1	PTCY+TAC+MMF	15	0	0	0	0	0	0	0	0	0	0	0	0	0	0	0	0	0	0	0	0	0	0	0	0	0	0	0	0
21	60	2	ATLL	FLU/MEL80/TBI2Gy	2	haplo-PB	2	1	PTCY+TAC+MMF	15	0	0	0	0	0	0	0	0	0	0	0	0	0	0	0	0	0	0	0	0	0	0	0	0	0	0	0	0
22	64	2	AML	FLU/BU2/TBI4Gy	2	haplo-PB	3	2	PTCY+TAC+MMF	12	0	0	0	0	0	0	0	0	0	0	0	0	0	0	0	0	0	0	0	0	0	0	0	0	0	0	0	0
23	63	1	MDS	FLU/BU4/TBI4Gy	1	haplo-PB	2	2	PTCY+TAC+MMF	14	0	0	0	0	0	0	0	0	0	0	0	0	0	0	0	0	0	0	0	0	0	2	1	0	0	0	0	0
24	46	1	AML	FLU/MEL80/TBI4Gy	2	haplo-PB	1	1	PTCY+TAC+MMF	14	0	0	0	0	0	0	0	0	0	0	0	0	0	0	0	0	0	0	0	0	0	0	0	0	0	0	0	0
25	47	1	MDS	FLU/BU4/TBI4Gy	1	haplo-PB	1	2	PTCY+TAC+MMF	23	0	0	0	0	0	0	0	0	0	0	0	0	1	1	1	1	1	1	1	1	1	1	3	3	0	0	0	0
26	57	2	MDS	FLU/BU4/TBI4Gy	1	haplo-PB	2	2	PTCY+TAC+MMF	14	0	0	0	0	0	0	0	0	0	0	0	0	1	1	1	1	2	3	3	3	4	3	1	1	1	0	0	0
27	60	1	PTCL	FLU/MEL50/TBI2Gy	2	haplo-PB	2	2	PTCY+TAC+MMF	15	0	0	0	0	0	0	1	0	0	0	0	0	0	0	0	0	0	0	0	0	0	0	0	0	0	0	0	0
28	50	1	ALL	FLU/BU4/TBI4Gy	1	haplo-PB	1	2	PTCY+TAC+MMF	16	0	0	0	0	0	0	0	0	0	0	0	1	2	2	2	2	4	4	4	4	4	4	4	4	4	4	2	2
29	50	1	ALL	FLU/MEL100/TBI2Gy	2	haplo-PB	2	2	PTCY+TAC+MMF	18	0	0	0	0	0	0	0	0	0	0	0	0	0	0	0	0	0	0	0	0	0	0	0	0	0	0	0	0
30	50	1	MDS	FLU/BU4/TBI4Gy	1	haplo-PB	1	1	PTCY+TAC+MMF	19	0	0	0	0	0	0	0	0	0	0	0	1	2	3	4	4	4	4	4	4	4	4	4	4	4	4	4	4
